# Supplementary material for: Effectiveness of dietary interventions in individuals with diabetes for preventing and healing chronic wounds; a systematic review with meta‐analysis
Source: Diabet Med. 2025 Jul 9;42(9):e70100. doi: 10.1111/dme.70100 (PMC12352720; doi:10.1111/dme.70100)
Supplement: Supplementary file 1 — Data S1. [file DME-42-e70100-s001.zip]

Archive with 14 entries (14 files):
- dme70100-sup-0001-Supinfo01..pdf
- dme70100-sup-0002-Supinfo02.docx
- dme70100-sup-0003-Supinfo03.docx
- dme70100-sup-0004-Supinfo04..PNG
- dme70100-sup-0005-Supinfo05..docx
- dme70100-sup-0006-TableS1..docx
- dme70100-sup-0007-TableS2..docx
- dme70100-sup-0008-TableS3.docx
- dme70100-sup-0009-TableS4..docx
- dme70100-sup-0010-TableS5.docx
- dme70100-sup-0011-TableS6.docx
- dme70100-sup-0012-TableS7.docx
- dme70100-sup-0013-TableS8..docx
- dme70100-sup-0014-TableS9..docx
